# Supplementary material for: A new freshwater snail (Gastropoda, Pomatiopsidae) endemic to Fuxian Lake (Yunnan, China) identified, based on morphological and DNA evidence
Source: Biodivers Data J. 2020 Nov 3;8:e57218. doi: 10.3897/BDJ.8.e57218 (PMC7655785; doi:10.3897/BDJ.8.e57218)
Supplement: XML Treatment for Lacunopsis yuxiensis [file BDJ.8.e57218-treatment1.xml]

<!DOCTYPE tp:taxon-treatment
  PUBLIC "-//TaxonX//DTD Taxonomic Treatment Publishing DTD v0 20100105//EN" "tax-treatment-NSO.dtd">
<tp:taxon-treatment xmlns:tp="http://www.plazi.org/taxpub"><tp:treatment-meta><mixed-citation publication-type="journal"><person-group><name><surname>Shi</surname><given-names>Ling</given-names></name><name><surname>Shu</surname><given-names>Yu</given-names></name><name><surname>Qiang</surname><given-names>Chen</given-names></name><name><surname>Xu</surname><given-names>Ping</given-names></name><name><surname>Tian</surname><given-names>Ying</given-names></name><name><surname>Chang</surname><given-names>Yaqing</given-names></name></person-group><article-title>A new freshwater snail (<tp:taxon-name><tp:taxon-name-part taxon-name-part-type="class">Gastropoda</tp:taxon-name-part></tp:taxon-name>, <tp:taxon-name><tp:taxon-name-part taxon-name-part-type="family">Pomatiopsidae</tp:taxon-name-part></tp:taxon-name>) endemic to Fuxian Lake (Yunnan, China) identified, based on morphological and DNA evidence</article-title><source>Biodivers Data J</source><day>03</day><month>11</month><year>2020</year><volume>8</volume><pub-id pub-id-type="doi">10.3897/BDJ.8.e57218</pub-id></mixed-citation></tp:treatment-meta><tp:nomenclature><tp:taxon-name><object-id xmlns:xlink="http://www.w3.org/1999/xlink" content-type="arpha" xlink:type="simple">B6662182-ECC6-5EEE-8291-A45C4E6EA214</object-id><tp:taxon-name-part taxon-name-part-type="genus">Lacunopsis</tp:taxon-name-part> <tp:taxon-name-part taxon-name-part-type="species">yuxiensis</tp:taxon-name-part><object-id xmlns:xlink="http://www.w3.org/1999/xlink" content-type="zoobank" xlink:type="simple" object-id-type="ZooBank">14633802-E974-4B36-8CC7-D6DD45B34C60</object-id></tp:taxon-name><tp:taxon-status xmlns:xlink="http://www.w3.org/1999/xlink" xlink:type="simple">sp. n.</tp:taxon-status></tp:nomenclature><tp:treatment-sec sec-type="materials"><title>Materials</title><list list-type="alpha-lower" list-content="occurrences"><list-item><p><bold>Type status:</bold> <named-content xmlns:xlink="http://www.w3.org/1999/xlink" content-type="dwc:typeStatus" xlink:type="simple">Holotype</named-content>. <bold>Occurrence:</bold> catalogNumber: <named-content xmlns:xlink="http://www.w3.org/1999/xlink" content-type="dwc:catalogNumber" xlink:type="simple">DLSM0001</named-content>; <bold>Taxon:</bold> scientificNameID: <named-content xmlns:xlink="http://www.w3.org/1999/xlink" content-type="dwc:scientificNameID" xlink:type="simple">urn:lsid:zoobank.org:pub:C1FF9D49-158C-4D86-A3D4-8E8818CC2DD8</named-content>; phylum: <named-content xmlns:xlink="http://www.w3.org/1999/xlink" content-type="dwc:phylum" xlink:type="simple"><tp:taxon-name><tp:taxon-name-part taxon-name-part-type="phylum">Mollusca</tp:taxon-name-part></tp:taxon-name></named-content>; class: <named-content xmlns:xlink="http://www.w3.org/1999/xlink" content-type="dwc:class" xlink:type="simple"><tp:taxon-name><tp:taxon-name-part taxon-name-part-type="class">Gastropoda</tp:taxon-name-part></tp:taxon-name></named-content>; order: <named-content xmlns:xlink="http://www.w3.org/1999/xlink" content-type="dwc:order" xlink:type="simple"><tp:taxon-name><tp:taxon-name-part taxon-name-part-type="order">Littorinimorpha</tp:taxon-name-part></tp:taxon-name></named-content>; family: <named-content xmlns:xlink="http://www.w3.org/1999/xlink" content-type="dwc:family" xlink:type="simple"><tp:taxon-name><tp:taxon-name-part taxon-name-part-type="family">Pomatiopsidae</tp:taxon-name-part></tp:taxon-name></named-content>; genus: <named-content xmlns:xlink="http://www.w3.org/1999/xlink" content-type="dwc:genus" xlink:type="simple"><tp:taxon-name><tp:taxon-name-part taxon-name-part-type="genus">Lacunopsis</tp:taxon-name-part></tp:taxon-name></named-content>; infraspecificEpithet: <named-content xmlns:xlink="http://www.w3.org/1999/xlink" content-type="dwc:infraspecificEpithet" xlink:type="simple"><italic><tp:taxon-name><tp:taxon-name-part taxon-name-part-type="genus" reg="Lacunopsis"/><tp:taxon-name-part taxon-name-part-type="species" reg="yuxiensis">yuxiensis</tp:taxon-name-part></tp:taxon-name></italic></named-content>; taxonRank: <named-content xmlns:xlink="http://www.w3.org/1999/xlink" content-type="dwc:taxonRank" xlink:type="simple">species</named-content>; <bold>Location:</bold> country: <named-content xmlns:xlink="http://www.w3.org/1999/xlink" content-type="dwc:country" xlink:type="simple">China</named-content>; stateProvince: <named-content xmlns:xlink="http://www.w3.org/1999/xlink" content-type="dwc:stateProvince" xlink:type="simple">Yunnan Province</named-content>; municipality: <named-content xmlns:xlink="http://www.w3.org/1999/xlink" content-type="dwc:municipality" xlink:type="simple">Yuxi</named-content>; locality: <named-content xmlns:xlink="http://www.w3.org/1999/xlink" content-type="dwc:locality" xlink:type="simple">Fuxian Lake</named-content>; verbatimDepth: <named-content xmlns:xlink="http://www.w3.org/1999/xlink" content-type="dwc:verbatimDepth" xlink:type="simple">10 m</named-content>; locationRemarks: <named-content xmlns:xlink="http://www.w3.org/1999/xlink" content-type="dwc:locationRemarks" xlink:type="simple">alive on stones hiding under the grass, at depth of 1–6 m</named-content>; verbatimLatitude: <named-content xmlns:xlink="http://www.w3.org/1999/xlink" content-type="dwc:verbatimLatitude" xlink:type="simple">24°18'14.53''N</named-content>; verbatimLongitude: <named-content xmlns:xlink="http://www.w3.org/1999/xlink" content-type="dwc:verbatimLongitude" xlink:type="simple">102°46'42.76''E</named-content>; <bold>Event:</bold> eventDate: <named-content xmlns:xlink="http://www.w3.org/1999/xlink" content-type="dwc:eventDate" xlink:type="simple">04-2019</named-content>; <bold>Record Level:</bold> institutionCode: <named-content xmlns:xlink="http://www.w3.org/1999/xlink" content-type="dwc:institutionCode" xlink:type="simple">DLSM</named-content>; basisOfRecord: <named-content xmlns:xlink="http://www.w3.org/1999/xlink" content-type="dwc:basisOfRecord" xlink:type="simple">PreservedSpecimen</named-content></p></list-item></list></tp:treatment-sec><tp:treatment-sec sec-type="Description"><title>Description</title><p><bold>Shell</bold>: Shell (Fig. <xref ref-type="fig" rid="F5937722">2</xref>) small, thick, solid, with low conical spire. Apex obtuse. Four to five whorls, body whorl large, taking up most of the shell. Shell usually dark red (occasionally brown) with four yellow spiral ribs; ribs not obvious in the early whorls. First spiral rib below the suture, wide and usually yellow; second spiral rib granulated; third spiral rib strong; fourth spiral rib on base of the shell, gracile and not obvious. Umbilicus absent, base white, aperture round, slightly concave at sides, operculum smaller than aperture, corneous, thin and ovate, yellow and translucent, length 6 mm, width 4 mm (Fig. <xref ref-type="fig" rid="F5937722">2</xref>P–R). Lip thickened, inner lip thick and smooth, without columellar folds. Protoconch yellowish-orange or orange red (Fig. <xref ref-type="fig" rid="F5937726">3</xref>), originally smooth (Fig. <xref ref-type="fig" rid="F5937726">3</xref>A), but usually appears rough owing to corrosion and abrasion (Fig. <xref ref-type="fig" rid="F5937726">3</xref>B).</p><p><bold>Radula</bold>: Radula (Fig. <xref ref-type="fig" rid="F5937730">4</xref>) length 4 mm, comprising at least 60 rows. Formula 0+3+1+3+0. Rachidian tooth wide, cusp triangular, obtuse and smooth, there are wing-like protrusions on both sides of the shafts and 5–6 rib decorations on the edges of the protrusions. Three lateral teeth (including l1, l2, l3), l1 is closest to the rachidian tooth, cusp triangular, large and wide, more obtuse than the rachidian tooth; l2 and l3 cusp obtuse, more thin and slender. No marginal teeth.</p><p><bold>Anatomy</bold>: The <italic><tp:taxon-name><tp:taxon-name-part taxon-name-part-type="genus" reg="Lacunopsis">Lacunopsis</tp:taxon-name-part></tp:taxon-name></italic> species has not been anatomically studied previously. In this study, a male specimen (Fig. <xref ref-type="fig" rid="F5937734">5</xref>A, B) was dissected.</p></tp:treatment-sec><tp:treatment-sec sec-type="Diagnosis"><title>Diagnosis</title><p>Shell (Table <xref ref-type="table" rid="T5937740">1</xref>, Fig. <xref ref-type="fig" rid="F5937722">2</xref>) small, solid, dark red, comprising four to five whorls, with four yellow spiral ribs and the second one granulated. Lip distinctly thickened, inner lip thick and smooth, without any columellar folds, umbilicus absent, operculum corneous and ovate, radula formula 0+3+1+3+0.</p></tp:treatment-sec><tp:treatment-sec sec-type="Etymology"><title>Etymology</title><p>This species takes the name of its type locality, the city of Yuxi, Yunnan Province.</p></tp:treatment-sec><tp:treatment-sec sec-type="Taxon discussion"><title>Taxon discussion</title><p>The morphology of <italic><tp:taxon-name><tp:taxon-name-part taxon-name-part-type="genus" reg="Lacunopsis">L.</tp:taxon-name-part> <tp:taxon-name-part taxon-name-part-type="species" reg="yuxiensis">yuxiensis</tp:taxon-name-part></tp:taxon-name></italic> sp. nov. is significantly different from that of <italic><tp:taxon-name><tp:taxon-name-part taxon-name-part-type="genus" reg="Lacunopsis">L.</tp:taxon-name-part> <tp:taxon-name-part taxon-name-part-type="species" reg="auris">auris</tp:taxon-name-part></tp:taxon-name></italic> (Fig. <xref ref-type="fig" rid="F6099121">6</xref>A, B) and <italic><tp:taxon-name><tp:taxon-name-part taxon-name-part-type="genus" reg="Lacunopsis">L.</tp:taxon-name-part> <tp:taxon-name-part taxon-name-part-type="species" reg="yunnanensis">yunnanensis</tp:taxon-name-part></tp:taxon-name></italic> (Fig. <xref ref-type="fig" rid="F6099121">6</xref>C, D), which are also from Yunnan, China (<xref ref-type="bibr" rid="B5937650">Liu et al. 1980</xref>). Firstly, the shells of <italic><tp:taxon-name><tp:taxon-name-part taxon-name-part-type="genus" reg="Lacunopsis">L.</tp:taxon-name-part> <tp:taxon-name-part taxon-name-part-type="species" reg="auris">auris</tp:taxon-name-part></tp:taxon-name></italic> and <italic><tp:taxon-name><tp:taxon-name-part taxon-name-part-type="genus" reg="Lacunopsis">L.</tp:taxon-name-part> <tp:taxon-name-part taxon-name-part-type="species" reg="yunnanensis">yunnanensis</tp:taxon-name-part></tp:taxon-name></italic> are very small around 2-3 mm, while the shell of <italic><tp:taxon-name><tp:taxon-name-part taxon-name-part-type="genus" reg="Lacunopsis">L.</tp:taxon-name-part> <tp:taxon-name-part taxon-name-part-type="species" reg="yuxiensis">yuxiensis</tp:taxon-name-part></tp:taxon-name></italic> sp. nov. is around 10 mm. Secondly, <italic><tp:taxon-name><tp:taxon-name-part taxon-name-part-type="genus" reg="Lacunopsis">L.</tp:taxon-name-part> <tp:taxon-name-part taxon-name-part-type="species" reg="yuxiensis">yuxiensis</tp:taxon-name-part></tp:taxon-name></italic> sp. nov. is characterised by its four yellow spiral ribs, while <italic><tp:taxon-name><tp:taxon-name-part taxon-name-part-type="genus" reg="Lacunopsis">L.</tp:taxon-name-part> <tp:taxon-name-part taxon-name-part-type="species" reg="auris">auris</tp:taxon-name-part></tp:taxon-name></italic> and <italic><tp:taxon-name><tp:taxon-name-part taxon-name-part-type="genus" reg="Lacunopsis">L.</tp:taxon-name-part> <tp:taxon-name-part taxon-name-part-type="species" reg="yunnanensis">yunnanensis</tp:taxon-name-part></tp:taxon-name></italic> is not. The four ribs have different appearances, the first spiral rib is below the suture between the body whorl and penultimate whorl, it is wide and usually yellow; the second spiral rib is granulated; the third spiral rib is strong; and the fourth spiral rib is on the base of the shell, gracile and not obvious (Fig. <xref ref-type="fig" rid="F5937722">2</xref>A–M).</p></tp:treatment-sec><tp:treatment-sec sec-type="DNA analysis"><title>DNA analysis</title><p>For the phylogenetic analysis of 18S rDNA sequence fragments, we included eight specimens representing eight species (18S gene sequences downloaded from GenBank), with seven species belonging to the family <tp:taxon-name><tp:taxon-name-part taxon-name-part-type="family">Pomatiopsidae</tp:taxon-name-part></tp:taxon-name>, one species from <tp:taxon-name><tp:taxon-name-part taxon-name-part-type="family">Lymnaeidae</tp:taxon-name-part></tp:taxon-name> being used as the outgroup. The partial 18S sequence length of <italic><tp:taxon-name><tp:taxon-name-part taxon-name-part-type="genus" reg="Lacunopsis">L.</tp:taxon-name-part> <tp:taxon-name-part taxon-name-part-type="species" reg="yuxiensis">yuxiensis</tp:taxon-name-part></tp:taxon-name></italic> sp. nov. is 987 bp. Accession numbers of the sequences downloaded from GenBank are shown in <italic>Table <xref ref-type="table" rid="T6099129">2</xref></italic>. All seqeunces were aligned by clustalW in MEGA X (<xref ref-type="bibr" rid="B6298500">Sudhir et al. 2018</xref>). The phylogenetic tree was constructed using MEGA X (<xref ref-type="bibr" rid="B6298500">Sudhir et al. 2018</xref>) by the neighbour-joining method (Fig. <xref ref-type="fig" rid="F6099125">7</xref>), with a Kimura 2-parameter substitution model, the numbers at the nodes indicating the bootstrap proportions and 1000 replicates were calculated to obtain bootstrap supports. <italic><tp:taxon-name><tp:taxon-name-part taxon-name-part-type="genus" reg="Lacunopsis">L.</tp:taxon-name-part> <tp:taxon-name-part taxon-name-part-type="species" reg="yuxiensis">yuxiensis</tp:taxon-name-part></tp:taxon-name></italic> sp. nov. and <italic><tp:taxon-name><tp:taxon-name-part taxon-name-part-type="genus" reg="Lacunopsis">Lacunopsis</tp:taxon-name-part></tp:taxon-name></italic> MG98.09 together formed a well-supported clade in the phylogenetic tree and they could be distinguished from the other five freshwater gastropod taxa in the family (Fig. <xref ref-type="fig" rid="F6099125">7</xref>). The DNA analysis provides support for the taxonomic placement of the new species.</p></tp:treatment-sec><tp:treatment-sec><!--Section generated to contain objects referenced in tp:taxon-treatment.--><fig id="F5937722" position="float" orientation="portrait"><object-id xmlns:xlink="http://www.w3.org/1999/xlink" content-type="arpha" xlink:type="simple">18FF99BC-067C-5CC9-B641-06058164FF4E</object-id><object-id xmlns:xlink="http://www.w3.org/1999/xlink" content-type="doi" xlink:type="simple">10.3897/BDJ.8.e57218.figure2</object-id><label>Figure 2.</label><caption><p><italic><tp:taxon-name><tp:taxon-name-part taxon-name-part-type="genus" reg="Lacunopsis">Lacunopsis</tp:taxon-name-part> <tp:taxon-name-part taxon-name-part-type="species" reg="yuxiensis">yuxiensis</tp:taxon-name-part></tp:taxon-name></italic> sp. nov. shells. <bold>A–D.</bold> holotype; <bold>E–G.</bold> paratype 1; <bold>H, L.</bold> paratype 2; <bold>I.</bold> paratype 3; <bold>J.</bold> paratype 4; <bold>K.</bold> paratype 5; <bold>M.</bold> paratype 6; <bold>N–O.</bold> subfossil; <bold>P–Q.</bold> operculum; <bold>R.</bold> SEM of the operculum. Scale bar = 5 mm (A–O); operculum size is 6 mm × 4 mm (P–R).</p></caption><graphic xmlns:xlink="http://www.w3.org/1999/xlink" xlink:href="bdj-08-e57218-g002.jpg" position="float" id="oo_454733.jpg" orientation="portrait" xlink:type="simple"><uri content-type="original_file" xlink:type="simple">https://binary.pensoft.net/fig/454733</uri></graphic></fig><fig id="F5937726" position="float" orientation="portrait"><object-id xmlns:xlink="http://www.w3.org/1999/xlink" content-type="arpha" xlink:type="simple">78919426-4B20-587E-AEB8-2D6938C12EC9</object-id><object-id xmlns:xlink="http://www.w3.org/1999/xlink" content-type="doi" xlink:type="simple">10.3897/BDJ.8.e57218.figure3</object-id><label>Figure 3.</label><caption><p><italic><tp:taxon-name><tp:taxon-name-part taxon-name-part-type="genus" reg="Lacunopsis">Lacunopsis</tp:taxon-name-part> <tp:taxon-name-part taxon-name-part-type="species" reg="yuxiensis">yuxiensis</tp:taxon-name-part></tp:taxon-name></italic> sp. nov. protoconch. <bold>A, B.</bold> yellowish-orange protoconch; <bold>C.</bold> Orange red protoconch; <bold>D.</bold> SEM of the protoconch. Scale bar = 500 µm.</p></caption><graphic xmlns:xlink="http://www.w3.org/1999/xlink" xlink:href="bdj-08-e57218-g003.jpg" position="float" id="oo_454734.jpg" orientation="portrait" xlink:type="simple"><uri content-type="original_file" xlink:type="simple">https://binary.pensoft.net/fig/454734</uri></graphic></fig><fig id="F5937730" position="float" orientation="portrait"><object-id xmlns:xlink="http://www.w3.org/1999/xlink" content-type="arpha" xlink:type="simple">6F11A3EA-D654-582B-A311-9FEA5652F6F5</object-id><object-id xmlns:xlink="http://www.w3.org/1999/xlink" content-type="doi" xlink:type="simple">10.3897/BDJ.8.e57218.figure4</object-id><label>Figure 4.</label><caption><p><italic><tp:taxon-name><tp:taxon-name-part taxon-name-part-type="genus" reg="Lacunopsis">Lacunopsis</tp:taxon-name-part> <tp:taxon-name-part taxon-name-part-type="species" reg="yuxiensis">yuxiensis</tp:taxon-name-part></tp:taxon-name></italic> sp. nov. radula. <bold>A.</bold> Front view of radula, r: rachidian tooth, l: lateral teeth; <bold>B.</bold> Magnified view of panel A showing the rachidian tooth; <bold>C.</bold> The separated lateral teeth; <bold>D.</bold> The separated rachidian tooth; <bold>E.</bold> Magnified view of l1; <bold>F.</bold> Magnified view of l2 and l3.</p></caption><graphic xmlns:xlink="http://www.w3.org/1999/xlink" xlink:href="bdj-08-e57218-g004.jpg" position="float" id="oo_454735.jpg" orientation="portrait" xlink:type="simple"><uri content-type="original_file" xlink:type="simple">https://binary.pensoft.net/fig/454735</uri></graphic></fig><fig id="F5937734" position="float" orientation="portrait"><object-id xmlns:xlink="http://www.w3.org/1999/xlink" content-type="arpha" xlink:type="simple">C8A36ECD-3844-50F5-8615-482736039349</object-id><object-id xmlns:xlink="http://www.w3.org/1999/xlink" content-type="doi" xlink:type="simple">10.3897/BDJ.8.e57218.figure5</object-id><label>Figure 5.</label><caption><p><italic><tp:taxon-name><tp:taxon-name-part taxon-name-part-type="genus" reg="Lacunopsis">Lacunopsis</tp:taxon-name-part> <tp:taxon-name-part taxon-name-part-type="species" reg="yuxiensis">yuxiensis</tp:taxon-name-part></tp:taxon-name></italic> sp. nov. photographs. <bold>A.</bold> dissection with labelled structures; <bold>B.</bold> radula; <bold>C.</bold> photo of live specimen. Scale bar A, B = 2 mm. Abbreviations: fo = foot, gi = gill, he = hepatopancreas, mo = mouth, pa = pallium, ph = phallus.</p></caption><graphic xmlns:xlink="http://www.w3.org/1999/xlink" xlink:href="bdj-08-e57218-g005.jpg" position="float" id="oo_430654.jpg" orientation="portrait" xlink:type="simple"><uri content-type="original_file" xlink:type="simple">https://binary.pensoft.net/fig/430654</uri></graphic></fig><table-wrap id="T5937740" position="float" orientation="portrait"><label>Table 1.</label><caption><p>Measurements of <italic><tp:taxon-name><tp:taxon-name-part taxon-name-part-type="genus" reg="Lacunopsis">Lacunopsis</tp:taxon-name-part> <tp:taxon-name-part taxon-name-part-type="species" reg="yuxiensis">yuxiensis</tp:taxon-name-part></tp:taxon-name></italic> sp. nov. (in mm). Abbreviations: H = shell height; W = shell width; AH = height of aperture; AW = width of aperture; BH = height of body whorl.</p></caption><table rules="all" border="1"><tbody><tr><td rowspan="1" colspan="1"/><td rowspan="1" colspan="1">Number</td><td rowspan="1" colspan="1">H</td><td rowspan="1" colspan="1">W</td><td rowspan="1" colspan="1">AH</td><td rowspan="1" colspan="1">AW</td><td rowspan="1" colspan="1">BH</td></tr><tr><td rowspan="1" colspan="1">Holotype</td><td rowspan="1" colspan="1">DLSM0001</td><td rowspan="1" colspan="1">9.84</td><td rowspan="1" colspan="1">10.15</td><td rowspan="1" colspan="1">4.75</td><td rowspan="1" colspan="1">4.58</td><td rowspan="1" colspan="1">8.86</td></tr><tr><td rowspan="1" colspan="1">Paratypes 1</td><td rowspan="1" colspan="1">DLSM0002</td><td rowspan="1" colspan="1">9.09</td><td rowspan="1" colspan="1">10.08</td><td rowspan="1" colspan="1">5.07</td><td rowspan="1" colspan="1">4.82</td><td rowspan="1" colspan="1">8.32</td></tr><tr><td rowspan="1" colspan="1">Paratypes 2</td><td rowspan="1" colspan="1">DLSM0003</td><td rowspan="1" colspan="1">10.15</td><td rowspan="1" colspan="1">10.40</td><td rowspan="1" colspan="1">5.70</td><td rowspan="1" colspan="1">4.89</td><td rowspan="1" colspan="1">9.22</td></tr><tr><td rowspan="1" colspan="1">Paratypes 3</td><td rowspan="1" colspan="1">DLSM0004</td><td rowspan="1" colspan="1">10.64</td><td rowspan="1" colspan="1">10.17</td><td rowspan="1" colspan="1">5.22</td><td rowspan="1" colspan="1">5.05</td><td rowspan="1" colspan="1">9.47</td></tr><tr><td rowspan="1" colspan="1">Paratypes 4</td><td rowspan="1" colspan="1">DLSM0005</td><td rowspan="1" colspan="1">9.17</td><td rowspan="1" colspan="1">9.23</td><td rowspan="1" colspan="1">5.04</td><td rowspan="1" colspan="1">4.83</td><td rowspan="1" colspan="1">8.50</td></tr><tr><td rowspan="1" colspan="1">Paratypes 5</td><td rowspan="1" colspan="1">DLSM0006</td><td rowspan="1" colspan="1">9.45</td><td rowspan="1" colspan="1">9.63</td><td rowspan="1" colspan="1">4.96</td><td rowspan="1" colspan="1">4.91</td><td rowspan="1" colspan="1">8.65</td></tr><tr><td rowspan="1" colspan="1">Paratypes 6</td><td rowspan="1" colspan="1">DLSM0007</td><td rowspan="1" colspan="1">11.12</td><td rowspan="1" colspan="1">10.35</td><td rowspan="1" colspan="1">4.80</td><td rowspan="1" colspan="1">5.06</td><td rowspan="1" colspan="1">9.78</td></tr></tbody></table></table-wrap><fig id="F6099121" position="float" orientation="portrait"><object-id xmlns:xlink="http://www.w3.org/1999/xlink" content-type="arpha" xlink:type="simple">0297C6FE-5E0D-565E-988B-822737807154</object-id><object-id xmlns:xlink="http://www.w3.org/1999/xlink" content-type="doi" xlink:type="simple">10.3897/BDJ.8.e57218.figure6</object-id><label>Figure 6.</label><caption><p>Original figures of two known <italic><tp:taxon-name><tp:taxon-name-part taxon-name-part-type="genus" reg="Lacunopsis">Lacunopsis</tp:taxon-name-part></tp:taxon-name></italic> species (<italic><tp:taxon-name><tp:taxon-name-part taxon-name-part-type="genus" reg="Lacunopsis">Lacunopsis</tp:taxon-name-part> <tp:taxon-name-part taxon-name-part-type="species" reg="auris">auris</tp:taxon-name-part></tp:taxon-name></italic> and <italic><tp:taxon-name><tp:taxon-name-part taxon-name-part-type="genus" reg="Lacunopsis">Lacunopsis</tp:taxon-name-part> <tp:taxon-name-part taxon-name-part-type="species" reg="yunnanensis">yunnanensis</tp:taxon-name-part></tp:taxon-name></italic>) in Yunnan, China (<xref ref-type="bibr" rid="B5937650">Liu et al. 1980</xref>). <bold>A–B</bold>. <italic><tp:taxon-name><tp:taxon-name-part taxon-name-part-type="genus" reg="Lacunopsis">Lacunopsis</tp:taxon-name-part> <tp:taxon-name-part taxon-name-part-type="species" reg="auris">auris</tp:taxon-name-part></tp:taxon-name></italic> Y.-Y. Liu, Y.-X. Wang &amp; W.-Z. Zhang, 1980; <bold>C–D.</bold> <italic><tp:taxon-name><tp:taxon-name-part taxon-name-part-type="genus" reg="Lacunopsis">Lacunopsis</tp:taxon-name-part> <tp:taxon-name-part taxon-name-part-type="species" reg="yunnanensis">yunnanensis</tp:taxon-name-part></tp:taxon-name></italic> Y.-Y. Liu, Y.-X. Wang &amp; W.-Z. Zhang, 1980. Scale bar = 1 mm.</p></caption><graphic xmlns:xlink="http://www.w3.org/1999/xlink" xlink:href="bdj-08-e57218-g006.jpg" position="float" id="oo_449902.jpg" orientation="portrait" xlink:type="simple"><uri content-type="original_file" xlink:type="simple">https://binary.pensoft.net/fig/449902</uri></graphic></fig><table-wrap id="T6099129" position="float" orientation="portrait"><label>Table 2.</label><caption><p>Nucleotide compositions of partial 18S rDNA sequences of specimens investigated in this study.</p></caption><table rules="all" border="1" style="width: 605px;"><tbody><tr><td rowspan="1" colspan="1">Family</td><td rowspan="1" colspan="1">Genus</td><td rowspan="1" colspan="1">Species</td><td rowspan="1" colspan="1">GenBank</td><td rowspan="1" colspan="1">References</td></tr><tr><td rowspan="7" colspan="1">
              <tp:taxon-name>
                <tp:taxon-name-part taxon-name-part-type="family">Pomatiopsidae</tp:taxon-name-part>
              </tp:taxon-name>
            </td><td rowspan="1" colspan="1">
              <italic><tp:taxon-name>
                  <tp:taxon-name-part taxon-name-part-type="genus" reg="Blanfordia">Blanfordia</tp:taxon-name-part>
                </tp:taxon-name></italic>
            </td><td rowspan="1" colspan="1">
              <italic><tp:taxon-name><tp:taxon-name-part taxon-name-part-type="genus" reg="Blanfordia">Blanfordia</tp:taxon-name-part> <tp:taxon-name-part taxon-name-part-type="species" reg="japonica">japonica</tp:taxon-name-part> <tp:taxon-name-part taxon-name-part-type="subspecies" reg="japonica">japonica</tp:taxon-name-part></tp:taxon-name></italic>
            </td><td rowspan="1" colspan="1">
              <ext-link xmlns:xlink="http://www.w3.org/1999/xlink" ext-link-type="uri" xlink:href="https://www.ncbi.nlm.nih.gov/nuccore/AB611724.1" xlink:type="simple">AB611724.1</ext-link>
            </td><td rowspan="1" colspan="1">
              <xref ref-type="bibr" rid="B6099072">Kameda and Kato 2011</xref>
            </td></tr><tr><td rowspan="1" colspan="1">
              <italic><tp:taxon-name>
                  <tp:taxon-name-part taxon-name-part-type="genus" reg="Cecina">Cecina</tp:taxon-name-part>
                </tp:taxon-name></italic>
            </td><td rowspan="1" colspan="1">
              <italic><tp:taxon-name><tp:taxon-name-part taxon-name-part-type="genus" reg="Cecina">Cecina</tp:taxon-name-part> <tp:taxon-name-part taxon-name-part-type="species" reg="manchurica">manchurica</tp:taxon-name-part></tp:taxon-name></italic>
            </td><td rowspan="1" colspan="1">
              <ext-link xmlns:xlink="http://www.w3.org/1999/xlink" ext-link-type="uri" xlink:href="https://www.ncbi.nlm.nih.gov/nuccore/AB611744.1" xlink:type="simple">AB611744.1</ext-link>
            </td><td rowspan="1" colspan="1">
              <xref ref-type="bibr" rid="B6099072">Kameda and Kato 2011</xref>
            </td></tr><tr><td rowspan="1" colspan="1">
              <italic><tp:taxon-name>
                  <tp:taxon-name-part taxon-name-part-type="genus" reg="Fukuia">Fukuia</tp:taxon-name-part>
                </tp:taxon-name></italic>
            </td><td rowspan="1" colspan="1">
              <italic><tp:taxon-name><tp:taxon-name-part taxon-name-part-type="genus" reg="Fukuia">Fukuia</tp:taxon-name-part> <tp:taxon-name-part taxon-name-part-type="species" reg="kurodai">kurodai</tp:taxon-name-part> <tp:taxon-name-part taxon-name-part-type="subspecies" reg="kurodai">kurodai</tp:taxon-name-part></tp:taxon-name></italic>
            </td><td rowspan="1" colspan="1">
              <ext-link xmlns:xlink="http://www.w3.org/1999/xlink" ext-link-type="uri" xlink:href="https://www.ncbi.nlm.nih.gov/nuccore/AB611764.1" xlink:type="simple">AB611764.1</ext-link>
            </td><td rowspan="1" colspan="1">
              <xref ref-type="bibr" rid="B6099072">Kameda and Kato 2011</xref>
            </td></tr><tr><td rowspan="1" colspan="1">
              <italic><tp:taxon-name>
                  <tp:taxon-name-part taxon-name-part-type="genus" reg="Gammatricula">Gammatricula</tp:taxon-name-part>
                </tp:taxon-name></italic>
            </td><td rowspan="1" colspan="1">
              <italic><tp:taxon-name><tp:taxon-name-part taxon-name-part-type="genus" reg="Gammatricula">Gammatricula</tp:taxon-name-part> <tp:taxon-name-part taxon-name-part-type="species" reg="shini">shini</tp:taxon-name-part></tp:taxon-name></italic>
            </td><td rowspan="1" colspan="1">
              <ext-link xmlns:xlink="http://www.w3.org/1999/xlink" ext-link-type="uri" xlink:href="https://www.ncbi.nlm.nih.gov/nuccore/AB611796.1" xlink:type="simple">AB611796.1</ext-link>
            </td><td rowspan="1" colspan="1">
              <xref ref-type="bibr" rid="B6099072">Kameda and Kato 2011</xref>
            </td></tr><tr><td rowspan="2" colspan="1">
              <italic><tp:taxon-name>
                  <tp:taxon-name-part taxon-name-part-type="genus" reg="Lacunopsis">Lacunopsis</tp:taxon-name-part>
                </tp:taxon-name></italic>
            </td><td rowspan="1" colspan="1"><italic><tp:taxon-name><tp:taxon-name-part taxon-name-part-type="genus" reg="Lacunopsis">Lacunopsis</tp:taxon-name-part></tp:taxon-name></italic> MG98.09</td><td rowspan="1" colspan="1">
              <ext-link xmlns:xlink="http://www.w3.org/1999/xlink" ext-link-type="uri" xlink:href="https://www.ncbi.nlm.nih.gov/nuccore/AF212910.1" xlink:type="simple">AF212910.1</ext-link>
            </td><td rowspan="1" colspan="1">
              <xref ref-type="bibr" rid="B6099081">Wilke et al. 2000</xref>
            </td></tr><tr><td rowspan="1" colspan="1"><italic><tp:taxon-name><tp:taxon-name-part taxon-name-part-type="genus" reg="Lacunopsis">Lacunopsis</tp:taxon-name-part> <tp:taxon-name-part taxon-name-part-type="species" reg="yuxiensis">yuxiensis</tp:taxon-name-part></tp:taxon-name></italic> sp. nov.</td><td rowspan="1" colspan="1">
              <ext-link xmlns:xlink="http://www.w3.org/1999/xlink" ext-link-type="uri" xlink:href="https://www.ncbi.nlm.nih.gov/nuccore/MT237175" xlink:type="simple">MT237175</ext-link>
            </td><td rowspan="1" colspan="1">this research</td></tr><tr><td rowspan="1" colspan="1">
              <italic><tp:taxon-name>
                  <tp:taxon-name-part taxon-name-part-type="genus" reg="Neotricula">Neotricula</tp:taxon-name-part>
                </tp:taxon-name></italic>
            </td><td rowspan="1" colspan="1">
              <italic><tp:taxon-name><tp:taxon-name-part taxon-name-part-type="genus" reg="Neotricula">Neotricula</tp:taxon-name-part> <tp:taxon-name-part taxon-name-part-type="species" reg="aperta">aperta</tp:taxon-name-part></tp:taxon-name></italic>
            </td><td rowspan="1" colspan="1">
              <ext-link xmlns:xlink="http://www.w3.org/1999/xlink" ext-link-type="uri" xlink:href="https://www.ncbi.nlm.nih.gov/nuccore/AF531540.1" xlink:type="simple">AF531540.1</ext-link>
            </td><td rowspan="1" colspan="1">
              <xref ref-type="bibr" rid="B6099090">Attwood et al. 2003</xref>
            </td></tr><tr><td rowspan="1" colspan="1">
              <tp:taxon-name>
                <tp:taxon-name-part taxon-name-part-type="family">Lymnaeidae</tp:taxon-name-part>
              </tp:taxon-name>
            </td><td rowspan="1" colspan="1">
              <italic><tp:taxon-name>
                  <tp:taxon-name-part taxon-name-part-type="genus" reg="Galba">Galba</tp:taxon-name-part>
                </tp:taxon-name></italic>
            </td><td rowspan="1" colspan="1">
              <italic><tp:taxon-name><tp:taxon-name-part taxon-name-part-type="genus" reg="Galba">Galba</tp:taxon-name-part> <tp:taxon-name-part taxon-name-part-type="species" reg="truncatula">truncatula</tp:taxon-name-part></tp:taxon-name></italic>
            </td><td rowspan="1" colspan="1">
              <ext-link xmlns:xlink="http://www.w3.org/1999/xlink" ext-link-type="uri" xlink:href="https://www.ncbi.nlm.nih.gov/nuccore/Y09019.1" xlink:type="simple">Y09019.1</ext-link>
            </td><td rowspan="1" colspan="1">Marquez<break/>Unpublished</td></tr></tbody></table></table-wrap><fig id="F6099125" position="float" orientation="portrait"><object-id xmlns:xlink="http://www.w3.org/1999/xlink" content-type="arpha" xlink:type="simple">151EDDC4-AFCF-5CA4-AE55-26D46148B23B</object-id><object-id xmlns:xlink="http://www.w3.org/1999/xlink" content-type="doi" xlink:type="simple">10.3897/BDJ.8.e57218.figure7</object-id><label>Figure 7.</label><caption><p>Neighbour-joining phylogenetic tree of <italic><tp:taxon-name><tp:taxon-name-part taxon-name-part-type="genus" reg="Lacunopsis">Lacunopsis</tp:taxon-name-part> <tp:taxon-name-part taxon-name-part-type="species" reg="yuxiensis">yuxiensis</tp:taxon-name-part></tp:taxon-name></italic> sp. nov. within the <tp:taxon-name><tp:taxon-name-part taxon-name-part-type="family">Pomatiopsidae</tp:taxon-name-part></tp:taxon-name>, using partial 18S rDNA sequences. <italic><tp:taxon-name><tp:taxon-name-part taxon-name-part-type="genus" reg="Lacunopsis">Lacunopsis</tp:taxon-name-part></tp:taxon-name></italic> MG98.09 is the name of this species recorded on the National Center for Biotechnology Information database.</p></caption><graphic xmlns:xlink="http://www.w3.org/1999/xlink" xlink:href="bdj-08-e57218-g007.png" position="float" id="oo_454785.png" orientation="portrait" xlink:type="simple"><uri content-type="original_file" xlink:type="simple">https://binary.pensoft.net/fig/454785</uri></graphic></fig></tp:treatment-sec><ref-list><ref id="B5937650"><element-citation xmlns:xlink="http://www.w3.org/1999/xlink" publication-type="article" xlink:type="simple"><person-group person-group-type="author"><name name-style="western"><surname>Liu</surname><given-names>Y. Y.</given-names></name><name name-style="western"><surname>Wang</surname><given-names>Y. X.</given-names></name><name name-style="western"><surname>Zhang</surname><given-names>W. Z.</given-names></name></person-group><year>1980</year><article-title>On new species and new records of freshwater snails of the family <tp:taxon-name><tp:taxon-name-part taxon-name-part-type="family">Hydrobiidae</tp:taxon-name-part></tp:taxon-name> from Yunnan, China</article-title><source>Acta Zootaxonomica Sinica</source><volume>5</volume><issue>4</issue><fpage>358</fpage><lpage>368</lpage><comment content-type="language">Chinese</comment></element-citation></ref><ref id="B6099072"><element-citation xmlns:xlink="http://www.w3.org/1999/xlink" publication-type="article" xlink:type="simple"><person-group person-group-type="author"><name name-style="western"><surname>Kameda</surname><given-names>Y.</given-names></name><name name-style="western"><surname>Kato</surname><given-names>M.</given-names></name></person-group><year>2011</year><article-title>Terrestrial invasion of pomatiopsid gastropods in the heavy-snow region of the Japanese Archipelago</article-title><source>BMC Evolutionary Biology</source><volume>11</volume><issue>118</issue><fpage>1</fpage><lpage>14</lpage><pub-id pub-id-type="doi">10.1186/1471-2148-11-118</pub-id></element-citation></ref><ref id="B6099081"><element-citation xmlns:xlink="http://www.w3.org/1999/xlink" publication-type="article" xlink:type="simple"><person-group person-group-type="author"><name name-style="western"><surname>Wilke</surname><given-names>T.</given-names></name><name name-style="western"><surname>Davis</surname><given-names>G. M.</given-names></name><name name-style="western"><surname>Gong</surname><given-names>X.</given-names></name><name name-style="western"><surname>Liu</surname><given-names>H. X.</given-names></name></person-group><year>2000</year><article-title>Erhaia (<tp:taxon-name><tp:taxon-name-part taxon-name-part-type="class">Gastropoda</tp:taxon-name-part></tp:taxon-name>: <tp:taxon-name><tp:taxon-name-part taxon-name-part-type="superfamily">Rissooidea</tp:taxon-name-part></tp:taxon-name>): phylogenetic relationships and the question of <italic><tp:taxon-name><tp:taxon-name-part taxon-name-part-type="genus" reg="Paragonimus">Paragonimus</tp:taxon-name-part></tp:taxon-name></italic> coevolution in Asia</article-title><source>The American Journal of Tropical Medicine and Hygiene</source><volume>62</volume><issue>4</issue><fpage>453</fpage><lpage>459</lpage><pub-id pub-id-type="doi">10.4269/ajtmh.2000.62.453</pub-id></element-citation></ref><ref id="B6099090"><element-citation xmlns:xlink="http://www.w3.org/1999/xlink" publication-type="article" xlink:type="simple"><person-group person-group-type="author"><name name-style="western"><surname>Attwood</surname><given-names>S. W.</given-names></name><name name-style="western"><surname>Ambu</surname><given-names>S.</given-names></name><name name-style="western"><surname>Meng</surname><given-names>X. H.</given-names></name><name name-style="western"><surname>Upatham</surname><given-names>E. S.</given-names></name><name name-style="western"><surname>Xu</surname><given-names>F. S.</given-names></name><name name-style="western"><surname>Southgate</surname><given-names>V. R.</given-names></name></person-group><year>2003</year><article-title>The Phylogenetics of <italic><tp:taxon-name><tp:taxon-name-part taxon-name-part-type="genus" reg="Triculine">Triculine</tp:taxon-name-part></tp:taxon-name></italic> Snails (<tp:taxon-name><tp:taxon-name-part taxon-name-part-type="superfamily">Rissooidea</tp:taxon-name-part></tp:taxon-name>:<tp:taxon-name><tp:taxon-name-part taxon-name-part-type="family">Pomatiopsidae</tp:taxon-name-part></tp:taxon-name>) from South-East Asia and Southern China: Historical Biogeography and the Transmission of Human Schistosomiasis</article-title><source>Journal of Molluscan Studies</source><volume>69</volume><fpage>263</fpage><lpage>271</lpage><pub-id pub-id-type="doi">10.1093/mollus/69.3.263</pub-id></element-citation></ref><ref id="B6298500"><element-citation xmlns:xlink="http://www.w3.org/1999/xlink" publication-type="article" xlink:type="simple"><person-group person-group-type="author"><name name-style="western"><surname>Sudhir</surname><given-names>K.</given-names></name><name name-style="western"><surname>Glen</surname><given-names>S.</given-names></name><name name-style="western"><surname>Michael</surname><given-names>L.</given-names></name><name name-style="western"><surname>Christina</surname><given-names>K.</given-names></name><name name-style="western"><surname>Koichiro</surname><given-names>T.</given-names></name></person-group><year>2018</year><article-title>MEGA X: Molecular Evolutionary Genetics Analysis across Computing Platforms</article-title><source>Molecular Biology and Evolution</source><volume>35</volume><issue>6</issue><fpage>1547</fpage><lpage>1549</lpage><pub-id pub-id-type="doi">10.1093/molbev/msy096</pub-id></element-citation></ref></ref-list></tp:taxon-treatment>
